# Supplementary material for: Hot Electron-Driven Photocatalysis Using Sub-5 nm Gap Plasmonic Nanofinger Arrays
Source: Nanomaterials (Basel). 2022 Oct 24;12(21):3730. doi: 10.3390/nano12213730 (PMC9655529; doi:10.3390/nano12213730)
Supplement: Supplementary file 1 [file nanomaterials-12-03730-s001.zip]

Archive with 1 entries (1 files):
- nanomaterials-1944132-supplementary.pdf
